# Supplementary material for: Comparison of 7-site skinfold measurement and dual-energy X-ray absorptiometry for estimating body fat percentage and regional adiposity in Taiwanese diabetic patients
Source: PLoS One. 2020 Jul 24;15(7):e0236323. doi: 10.1371/journal.pone.0236323 (PMC7380604; doi:10.1371/journal.pone.0236323)
Supplement: S1 Data — (XLSX) [file pone.0236323.s001.xlsx]

## Sheet: TAB(visit1)
	Sex (male:1, female:0)	age	Height (cm)	Weight (kg)	BMI	SBP (mmHg)	DBP (mmHg)	Waist (cm)	Hip (cm)	Tricep SF (mm)	Subscapular SF (mm)	Chest SF (mm)	Midaxillary SF (mm)	Suprailiac SF (mm)	Abdominal SF (mm)	Thigh SF (mm)	statin (Yes:1, No:0)	metformin (Yes:1, No:0)	AGI (Yes:1, No:0)	SU_or_glinide (Yes:1, No:0)	TZD (Yes:1, No:0)	SGLT2i (Yes:1, No:0)	DPPVi (Yes:1, No:0)	GLP1RA (Yes:1, No:0)	insulin (Yes:1, No:0)	fasting glucose	HbA1c（％）	T.chol	LDL	TG	Cr	ALT	Total_mass_arms,kg	fat_mass_arms, g	lean_mass_arms, g	BMC_arms (g)	Total_mass_legs,kg	fat_mass_ legs, g	lean_mass_legs, g	BMC_legs (g)	Total_mass_trunk,kg	fat_mass_trunk, g	lean_mass_trunk, g	BMC_trunk (g)	Total_mass_android, kg	fat_mass_android, g	lean_mass_android, g	BMC_android (g)	Total_mass_gynoid, kg
1	1	28.4928	174.4	123.5	40.6045	148	85.5	126.5	123	29		20	29	41	41	33	1	1	0	0	0	0	1	0	0	104	7	172	119	145	0.7	29	8.7	3338	5189	207	31	12241	17701	1103	74	38040	34883	1079	11.6	6850	4645	58	17.8
2	1	39.6961	172	72.4	24.4727	128	84	91	96.5	12	19	11.75	18	25.75	29.25	7	1	1	0	0	0	0	1	0	0	100	6.1	130	76	66	0.7	27	8	1440	6203	351	21.1	2065	18085	965	38	10103	27147	794	5.6	1947	3617	52	9.5
3	0	56.7529	150.5	61.6	27.1962	122	76	91.9	97.3	30.5	28.25	14.5	28	26.75	25.25	18	1	1	0	0	0	0	0	0	0	127	7	159	110	65	0.4	31	7.1	2485	4326	240	19.4	7451	11260	699	30.3	12472	17271	541	5	2414	2499	39	8.8
4	1	68.2327	163	59.4	27.1962	124	70	86	93.6	10.25	19.75	11.25	10.75	13	21.25	9	1	1	0	0	0	0	0	0	0	116	6.7	128	83	79	1.2	9	6.7	855	5419	403	17.5	2558	13932	963	30.3	7276	22160	903	4.2	1248	2882	56	8.9
5	0	71.2882	150	45.3	20.1333	127	70	75.5	93.5	19.25	15.25	8	17.5	21.75	25.75	17.75	1	1	0	0	0	0	1	0	0	110	6.3	162	87	78	0.6	9	4.1	1081	2896	148	13.9	4320	9056	526	22.5	6509	15660	352	3.2	1209	1995	34	7.1
6	0	58.6201	157	47.6	19.3111	129	82	84.3	86	18.75	22.5	7.25	19.5	22.25	24	15	0	0	0	0	0	0	0	0	1	146	6.6	159	118	64	0.7	18	4.5	1613	2706	175	13.5	3573	9412	560	25.1	9238	15312	510	3.9	1784	2075	45	6.4
7	1	67.7426	177	81.5	26.0142	134	72	88.9	103.7	13	22.5	8.75	16.25	14.5	25.5	13.5	1	1	0	1	0	0	0	0	0	106	6.8	136	63	212	1.2	21	9.4	1649	7215	500	24.3	4271	18830	1238	42.6	14390	26871	1335	6.3	2511	3681	89	12.1
8	0	68.8843	165	70.8	26.0055	129	83	93	100.8	21.75	27	8.25	24	21.25	34.5	13.25	0	1	0	1	0	0	0	1	1	200	9.5	166	101	122	0.6	21	7.6	3077	4223	266	20	6545	12569	890	38.2	14852	22790	570	6	2663	3288	38	9.8
9	1	71.373	178	99.5	31.4039	148	96	122	113.8	33.75	33.75	10	40.25	41.75	41.5	28	1	1	0	0	0	0	0	0	1	155	7.1	146	72	103	1.2	26	8.5	3986	4292	258	27.7	10528	16028	1144	55.6	27399	27386	846	10.2	5741	4395	60	12.7
10	1	67.9671	174	76	25.1024	130	62	94.8	97	15.25	20.75	10.25	15	14.75	27.25	8.75	0	1	0	1	0	0	1	0	1	210	8	163	83	91	1.1	15	6.4	912	5167	355	20.6	3025	16578	999	44.1	14298	28657	1136	6.9	2521	4304	82	10.8
11	1	66.0917	170	54.3	18.7889	110	80	80.2	89.5	13.5	11.25	5.75	8	10.25	15.75	9.5	0	0	0	0	1	0	0	0	1	146	10.5	167	68	101	1	9	6.5	1119	5059	335	16.1	2328	12899	848	26.2	4925	20713	529	3.5	855	2598	39	7.2
12	1	74.5845	161	51.9	20.0224	134	77	83.5	92	8.5	7.75	6.25	7	8.25	14.25	11.75	1	1	1	1	0	0	1	0	1	76	8.9	159	76	81	0.7	23	5	620	4096	256	15.6	3173	11766	681	27.2	4330	22331	495	4.1	699	3359	42	7.7
13	0	65.6893	147	47.5	21.9816	124	65	76.2	91	8.75	10.25	3.25	13.25	9.25	13	5	1	1	0	0	0	0	1	0	0	110	6.6	126	56	73	0.6	13	4.8	963	3623	194	13.9	2271	10953	633	24.4	6204	17790	455	3.4	1144	2171	37	6.3
14	0	70.5298	157	67.4	27.3439	107	63	101	101	22	19.5	7.25	16.25	25.5	25.5	29.25	1	0	0	1	0	0	1	0	1	122	7.6	138	64	116	1.4	30	6.7	2954	3436	284	17.1	6226	10043	824	37.6	19237	17397	965	5.5	3096	2357	65	9.5
15	1	69.4839	163	64.4	24.2388			89	98.5	14.25	18	6.5	13.75	14.5	14.5	9.25	1	1	1	1	0	0	0	0	0	146	7.6	117	48	76	0.7	13	7.6	1488	5739	379	19.8	3225	15632	906	32.3	9358	22084	821	4.9	1668	3163	72	9.1
16	0	69.8398	166	60.1	21.8101	110	78	90.5	107	16.5	11.5	5.25	13.5	18.75	19.5	25	1	1	0	0	0	0	0	0	0	98	6.4	181	82	85	1	17	6	2590	3200	241	18.9	7772	10343	751	30	12374	16919	682	4.8	2302	2427	54	8.8
17	1	72.6352	168	55.6	19.6995	121	78	85.5	92.5	12.5	12	4.5	12.5	14	22	10.5	0	1	0	1	0	1	0	0	0	147	7.4	141	75	76	1	20	6.2	1249	4614	320	16.3	2678	12820	814	27.4	6762	20177	488	4	1306	2713	30	7.6
18	0	66.4723	150	51	22.6667	145	79	92	95.5	18.75	14	3.75	14.5	17.75	15.5	19.75	1	0	0	0	0	0	0	0	0	136	6.6	160	78	190	0.7	22	4.8	1552	3109	170	14.3	4657	9118	536	27	12285	14098	576	4.3	2304	1995	43	7
19	0	67.0746	150	56.1	24.9333	140	91	87.5	95.7	19	21	4.75	18.5	23.5	24.75	12	1	1	1	1	0	1	0	0	1	154	9	183	121	135	0.4	16	5.4	1585	3608	191	16	4376	11049	575	31	9801	20820	422	5.1	1790	3297	34	8.2
20	1	67.4935	174	77.2	25.4987	134	55	95.5	99	11.75	19.5	5.75	18.75	21.75	24	14.75	1	1	0	1	0	1	0	0	1	97	8.1	206	128	192	1.1	18	8.3	1931	5967	360	22.5	4806	16659	996	40.8	14052	25753	946	6.5	2526	3881	64	10.5
21	0	75.7591	146	46.3	21.7208	154	71	77.5	85.5	16.25	15.5	5.5	14	15	17.25	10.75	1	1	0	1	0	0	1	0	0	104	6.3	169	105	140	0.7	10	5.3	2062	3104	141	12.1	3358	8262	491	24	8855	14708	427	3.4	1465	1949	28	6.1
22	0	78.0424	154	50.4	21.2515	176	61	87	91	14	18	3.75	13.25	15.75	15.25	8.75	1	1	0	1	0	0	1	0	1	95	6.9	155	90	89	0.8	10	5	1059	3762	222	14	2954	10391	670	27	7364	19043	579	3.7	1193	2486	46	7
23	0	65.7495	154	56.6	23.8657	149	82	85.8	91	18.5	22	5.75	13.25	16.5	25.75	13.75	1	1	0	1	0	1	0	0	1	139	6.6	182	100	257	0.7	40	5.4	1481	3797	163	15.7	3311	11858	555	30.8	10747	19594	438	4.6	1835	2696	34	7.1
24	0	75.2526	142	47.1	23.3585	97	62	82.2	87	13.5	11.25	3	8.25	16.5	23	8.2	0	0	0	1	1	1	0	0	0	166	7.5	157	79	76	0.9	12	5	1418	3374	167	11.8	2883	8382	513	26.1	8498	17224	417	4	1548	2421	46	6
25	1	68.6845	154	78.1	32.9314	141	91	107.2	104.7	15.5	22	4.75	28	17.75	36	16.5	0	0	0	0	0	0	0	1	1	131	7.1		186	161	1	42	7.7	2017	5394	307	18.1	3272	14030	772	47	15604	30698	691	7.6	3105	4487	42	10.4
26	0	68.9719	155	60	24.974	178	100	92.2	98.5	14.25	17.75	6.5	16.5	31.5	28.5	34.5	1	0	0	0	0	1	0	0	1	75	10.4	160	90	225	1.5	15	5.3	1695	3394	230	14.9	4155	10127	632	33.7	15253	17560	929	5.5	2777	2677	61	8.2
27	1	50.0205	171	67.5	23.084	114	79	87.5	92.5	13.25	16.25	4.5	10.5	15.25	26	16.5	1	1	0	0	0	1	0	0	0								7.2	1684	5112	410	18.4	3698	13764	956	36.9	12630	23312	992	5.5	2113	3301	63	9.2
28	1	60.9008	163	99	37.2615	144	86	120.7	114.5	21.5	27.25	6	26.5	22.5	41	21.25	1	1	0	1	0	0	0	1	1	160	9.2		49	96	0.8	46	7.9	2507	5111	295	22.9	6361	15524	1031	61.5	28857	31348	1263	10.5	5746	4692	71	12.9
29	0	74.705	155	72.8	30.3018	140	63	102.5	100	23.75	22.75	5.75	16.5	29	38.25	16.75	1	0	0	0	0	0	0	0	1	298	8.3	119	64	142	1.3	23	7.8	2854	4764	184	20.1	6041	13491	577	40	17833	21548	581	6.4	3177	3231	37	10.6
30	1	60.3997	164.3	81.3	30.1173	142	77	104.7	106.3	33.75	24	5.5	30	21.75	35	18.25	0	1	0	0	0	0	0	1	0	107	5.8	134	76	92	1.1	26	7.8	2462	5031	331	21.1	6625	13607	880	45.4	21406	22999	976	7.9	4010	3850	66	11.1
31	1	58.256	168.8	102.2	35.8679	151	83	124	121	33.25	30	4.75	29	34.75	50	29.5	1	1	0	0	0	1	0	1	0	113	5.9	130	68	112	0.8	49	9.8	3496	5849	405	29.3	12846	15264	1174	53.7	25612	27315	809	10.8	5760	4946	48	13.9
32	1	76.2108	156.7	65.5	26.6749	145	79	94.3	100.1	11.25	22.25	3.25	16.75	30.75	29.5	11	0	1	0	1	0	0	1	0	0	127	6.6	166	106	115	1.6	19	5.7	1450	4032	186	17.2	4555	12059	612	35.9	14138	21210	595	5.9	2699	3186	39	8.8
33	0	68.7556	147.8	64.1	29.3433	162	91	94.5	101	27.5	23	6.25	22	22.5	26.5	21.25	1	1	1	1	0	0	0	0	0	94	8	194	113	126	0.7	25	6.9	2708	3944	268	20.8	7503	12467	805	29.4	11416	17351	653	4.2	1890	2292	68	9.3
34	0	67.9726	145.7	56.8	26.7565	112	60	84	92	15	20.5	4	19.25	19.5	21.5	14.75	1	1	0	0	0	1	0	0	1	203	7.4	119	47	121	0.5	15	7.8	2837	4654	287	15.3	3435	11125	727	28.8	9107	19108	552	4.3	1644	2584	46	7.6
35	1	67.0226	162	68.5	26.1012	120	72	90.5	100	11.25	17.5	3.75	14.5	11	17.5	8.5	0	1	0	1	0	1	0	0	1	100	6.4	155	101	90	1	12	7.9	1361	6130	427	19	3268	14871	901	35.6	8192	26358	1062	5.4	1505	3859	72	9.6
36	0	65.5606	157.3	73.5	29.705	129	74	104.2	103	27.75	24.25	5	25.75	22	16.25	25.75	0	1	0	0	0	0	0	0	1	178	9.2	175	105	138	0.8	33	8.5	3437	4820	225	20.9	5962	14331	630	38	14748	22764	453	6.2	2763	3366	32	9.6
37	1	70.0972	170	68	23.5294	125	67	93.4	93	10.25	17.5	4.25	12	7	17	27	1	1	0	1	0	0	1	0	0	115	6.2	132	80	67	0.7	8	6.3	1221	4744	364	18.6	3991	13507	1055	35.8	10576	24242	988	5.4	1840	3470	67	9.2
38	0	69.2923	156	61.7	25.3534	141	63	93.2	91.5	23.25	21.75	5.25	21	23	32.25	14.5	1	1	0	1	0	1	0	0	0	170	7.8	160	109	158	1	16	5.1	2002	2910	197	15.3	4250	10292	720	35.9	17307	17932	687	5.9	3258	2565	53	7.9
39	0	48	158	78	31.245	151	82	101.5	107.6	26.5	22.25	6.25	28	22.5	33	41	1	0	0	0	0	0	0	0	0	105	6.8	162	97	178	0.6	23	7.9	2890	4759	278	24.3	10155	13350	842	39.2	17393	20919	859	6	2844	3091	52	12.3
40	0	63.6769	156	46.2	18.9842	113	63	76	89.3	21.25	12	3.5	16.5	11.5	20.5	13.5	1	0	0	1	0	0	1	0	0	130	7.6	197	101	125	0.8	18	4.2	1318	2720	192	13.8	3724	9434	677	22.5	7385	14533	551	3.3	1249	2033	48	6.7
41	0	65.8097	153	61	26.0584	154	82	91	99	21	20	3.5	22	17	18.25	16	1	1	1	1	0	0	0	0	0	111	6.7	139	84	70	0.6	21	6.4	2802	3437	207	16.1	5367	10062	678	34	15519	17915	605	5.8	3051	2680	46	8.3
42	0	49.9001	165	55.5	20.3857	114	68	77.2	89	24.5	19.5	5.25	16	12	19.5	23	0	1	0	1	0	0	0	1	0	118	5.6	164	102	77	0.8	16	5.6	1348	4013	276	18.8	4320	13678	817	26.6	7469	18322	769	3.5	1096	2327	53	8.1
43	1	71.8467	168	80	28.3447	150	79	105.2	99.2	31	23	5	25	23.5	29	32	0	0	1	0	1	0	1	0	0	140	8.3	132	80	120	1.7	13	8.3	2855	5065	375	26.4	8414	16944	1018	46.9	20525	25165	1182	7.9	3864	4019	64	11.7
44	0	71.1294	158	59	23.634	144	76	93.2	88.5	17.5	24	3.25	28	19	24	10	1	1	0	1	0	1	0	0	1	99	7.3	151	106	106	0.9	19	6.3	1980	4054	247	14.8	2957	11193	679	31.8	11146	20055	464	4.8	2093	2619	41	7.6
45	1	75.3539	168	75	26.5731	147	80	103.2	97.9	27.75	23.5	5.75	19	16	21	13	1	1	0	1	0	0	0	0	0	148	7.1	129	68	50	1.1	13	7.3	1461	5522	356	21.6	5216	15392	1002	41	14631	25448	964	7.1	2809	4186	62	10.3
46	0	68.7283	150	63.1	28.0444	144	81	98.4	101.5	17.5	23	4	24.5	18	16	17	0	1	0	1	0	0	1	0	0	138	7.8	133	76	110	0.5	31	6.4	2935	3256	198	17.4	5932	10726	708	33.5	15199	17761	516	5.5	2867	2599	47	8
47	0	70.1218	155	68	28.3039	125	74	93.4	102.1	22.5	21	4.25	19	20	26	21	1	1	0	0	0	0	0	1	1	68	6.6	112	115	62	0.7	10	7.6	3253	4051	298	18.8	6409	11555	851	35.3	14347	20015	893	5.3	2347	2884	61	9.4
48	0	67.1595	160	75.2	29.375	147	79	107.6	102.4	22	25	4	26	29	40	33	1	1	0	0	0	1	0	0	1	150	7.7	134	73	74	0.7	12	6.3	2433	3637	201	21.3	7780	12758	747	43	19636	22619	712	6.7	3242	3368	54	10.7
49	0	71.2307	152.9	66.6	28.4878	132	72	103.4	102.3	17.75	22	3.5	24	24	29	20	1	1	0	1	0	0	1	0	0	110	7.7	161	96	100	0.6	25	5.9	2432	3351	153	16.3	5029	10725	550	37.7	15487	21793	435	6.5	3050	3370	47	7.9
50	1	63.8166	163	83.5	31.4276	138	76	113.8	109.2	22.25	26.25	6.5	22	24	35	34	1	0	1	1	0	0	1	0	1	121	7.2	155	98	80	1.4	19	8.8	2759	5734	349	24.1	8047	15145	858	45.6	19813	24938	883	8.1	3845	4128	81	12
51	0	61.6674	153.1	72	30.7172	124	72	103	105.5	36	34.5	7	29.5	26	43.25	48	1	1	0	0	0	0	0	0	0	128	6.9	151	67	439	0.7	62	6.9	3174	3535	229	21.5	9418	11354	734	35.7	14851	20283	545	5.7	2637	3005	42	10.4
52	1	54.1793	168	64	22.6757	143	73	86.6	93.5	28.5	16	5.25	16.75	15	20	8.5	0	1	0	0	0	0	0	0	0	169	6.9	154	83	74	0.9	12	6.6	722	5587	328	20.4	3584	15978	869	32.7	7542	24460	711	4.9	1328	3500	49	9.3
53	0	67.2635	160.7	80.4	31.1332	119	71	105.7	102.1	32.5	26.5	4	25	33.5	37	28.75	1	1	0	1	0	0	0	1	1	184	8.8	202	134	168	0.3	15	9.1	4751	4150	246	21.8	9953	11008	803	42.9	22439	19597	838	6.7	3882	2779	55	10.7
54	0	40.8898	166	56	20.3223	117	70	84.8	86.5	21	14	4.75	10	12.25	19	21	1	1	0	0	1	0	1	0	0	102	6.3	96	50	58	0.6	16	5.3	1727	3324	265	16.5	4465	11292	786	29.1	9648	18690	732	4.1	1578	2462	52	7.7
55	0	72.6543	147.5	52.3	24.0391	134	71	89.9	92.2	21	11.5	3	15.75	14.5	15	19.5	1	1	0	1	1	0	1	0	0	139	7	156	77	120	0.7	14	4.8	1691	2967	172	16.6	6196	9765	598	24.8	8901	15462	438	3.7	1465	2167	33	7.7
56	0	54.6119	146	45.8	21.4862	118	61	76.5	83.8	16.5	13.5	4	14	11	12	13	1	1	0	1	0	1	0	0	0	116	7.4	122	67	76	0.7	17	3.4	959	2275	155	12.5	2874	9047	572	25.5	9078	15751	656	3.5	1432	2032	43	6.4
57	0	52.104	148	50	22.8269	132	83	71.1	85.3	18	19	4	16	16	19	17	1	1	0	0	0	0	1	0	0	131	6.6		66	82			4.9	1718	2941	199	14.7	4025	10012	635	25.1	8749	15707	602	3.6	1460	2133	48	7.3
58	0	71.8029	150	55	24.4444	135	81	83	95	26	17.5	4	18	19	21	29	1	0	1	1	0	0	0	1	0	100	7.8	124	62	175	1.6	17	6.6	2482	3934	208	17.9	6488	10864	584	28.1	9782	17776	499	4.2	1716	2491	38	8.4
59	0	64.5394	163	69	25.9701	132	74	104.8	100.4	21	22	4	20	17	25	19	0	0	0	0	0	0	0	0	0	129	7.1	141	84	141	0.8	28	6.8	2351	4167	307	19.2	6447	11940	851	37.9	15935	21259	743	6.1	2887	3115	59	9.6
[truncated: 58 more columns]

## Sheet: 工作表1
4
0
28
71
65
74
64
71
64
67
85
63
76
75
43
74
71
9
31
30
65
22
0
37
57
64
76
73
0
0
16
70
43
33
15
64
11
7
14
13
11
25
17
17
7
12
12
8
12
12
32
7
7
26
25
24
8
4
34.6724
27.4695
